# Supplementary material for: A new species of Lathrolestes Förster (Hymenoptera: Ichneumonidae) from Peruvian Amazonia
Source: Biodivers Data J. 2015 Mar 17;(3):e4327. doi: 10.3897/BDJ.3.e4327 (PMC4366808; doi:10.3897/BDJ.3.e4327)
Supplement: XML Treatment for Lathrolestes [file BDJ.3.e4327-treatment1.xml]

<!DOCTYPE tp:taxon-treatment
  PUBLIC "-//TaxonX//DTD Taxonomic Treatment Publishing DTD v0 20100105//EN" "tax-treatment-NSO.dtd">
<tp:taxon-treatment xmlns:tp="http://www.plazi.org/taxpub"><tp:treatment-meta><mixed-citation publication-type="journal"><person-group><name><surname>Reshchikov</surname><given-names>Alexey</given-names></name></person-group><article-title>A new species of <italic><tp:taxon-name><tp:taxon-name-part taxon-name-part-type="genus">Lathrolestes</tp:taxon-name-part></tp:taxon-name></italic> Förster (<tp:taxon-name><tp:taxon-name-part taxon-name-part-type="order">Hymenoptera</tp:taxon-name-part></tp:taxon-name>: <tp:taxon-name><tp:taxon-name-part taxon-name-part-type="family">Ichneumonidae</tp:taxon-name-part></tp:taxon-name>) from Peruvian Amazonia</article-title><source>Biodivers Data J</source><day>17</day><month>3</month><year>2015</year><volume>2015</volume><issue>3</issue><pub-id pub-id-type="doi">10.3897/BDJ.3.e4327</pub-id></mixed-citation></tp:treatment-meta><tp:nomenclature><tp:taxon-name>
            <tp:taxon-name-part taxon-name-part-type="genus">Lathrolestes</tp:taxon-name-part>
          </tp:taxon-name><tp:taxon-authority>Förster, 1869</tp:taxon-authority><tp:nomenclature-citation-list><tp:nomenclature-citation><tp:taxon-name>
                <tp:taxon-name-part taxon-name-part-type="genus">Lathrolestes</tp:taxon-name-part>
              </tp:taxon-name><comment> Förster, 1869: 196. Type-species: <italic><tp:taxon-name><tp:taxon-name-part taxon-name-part-type="genus">Tryphon</tp:taxon-name-part> <tp:taxon-name-part taxon-name-part-type="species">clypeatus</tp:taxon-name-part></tp:taxon-name></italic> Zetterstedt.</comment></tp:nomenclature-citation><tp:nomenclature-citation><tp:taxon-name>
                <tp:taxon-name-part taxon-name-part-type="genus">Camporychus</tp:taxon-name-part>
              </tp:taxon-name><comment> Förster, 1869. Type-species: <italic><tp:taxon-name><tp:taxon-name-part taxon-name-part-type="genus">Lathrolestes</tp:taxon-name-part> <tp:taxon-name-part taxon-name-part-type="species">marginatus</tp:taxon-name-part></tp:taxon-name></italic> Thomson;</comment></tp:nomenclature-citation><tp:nomenclature-citation><tp:taxon-name>
                <tp:taxon-name-part taxon-name-part-type="genus">Culmina</tp:taxon-name-part>
              </tp:taxon-name><comment> Benoit, 1955. Type-species: <italic><tp:taxon-name><tp:taxon-name-part taxon-name-part-type="genus">Culmina</tp:taxon-name-part> <tp:taxon-name-part taxon-name-part-type="species">ruwenzorica</tp:taxon-name-part></tp:taxon-name></italic> Benoit;</comment></tp:nomenclature-citation><tp:nomenclature-citation><tp:taxon-name>
                <tp:taxon-name-part taxon-name-part-type="genus">Ecclinops</tp:taxon-name-part>
              </tp:taxon-name><comment> Förster, 1869. Type-species: <italic><tp:taxon-name><tp:taxon-name-part taxon-name-part-type="genus">Tryphon</tp:taxon-name-part> <tp:taxon-name-part taxon-name-part-type="species">orbitalis</tp:taxon-name-part></tp:taxon-name></italic> Gravenhorst;</comment></tp:nomenclature-citation><tp:nomenclature-citation><tp:taxon-name>
                <tp:taxon-name-part taxon-name-part-type="genus">Homalomma</tp:taxon-name-part>
              </tp:taxon-name><comment> Förster, 1869. Type-species: <italic><tp:taxon-name><tp:taxon-name-part taxon-name-part-type="genus">Homalomma</tp:taxon-name-part> <tp:taxon-name-part taxon-name-part-type="species">caliroae</tp:taxon-name-part></tp:taxon-name></italic> Rohwer;</comment></tp:nomenclature-citation><tp:nomenclature-citation><tp:taxon-name>
                <tp:taxon-name-part taxon-name-part-type="genus">Laphyroscopus</tp:taxon-name-part>
              </tp:taxon-name><comment> Förster, 1869. Type-species: <italic><tp:taxon-name><tp:taxon-name-part taxon-name-part-type="genus">Tryphon</tp:taxon-name-part> <tp:taxon-name-part taxon-name-part-type="species">gorskii</tp:taxon-name-part></tp:taxon-name></italic> Ratzeburg;</comment></tp:nomenclature-citation><tp:nomenclature-citation><tp:taxon-name>
                <tp:taxon-name-part taxon-name-part-type="genus">Lathrolestus</tp:taxon-name-part>
              </tp:taxon-name><comment> Thomson, 1883. Type-species: <italic><tp:taxon-name><tp:taxon-name-part taxon-name-part-type="genus">Lathrolestus</tp:taxon-name-part> <tp:taxon-name-part taxon-name-part-type="species">clypeatus</tp:taxon-name-part></tp:taxon-name></italic> Zetterstedt</comment></tp:nomenclature-citation><tp:nomenclature-citation><tp:taxon-name>
                <tp:taxon-name-part taxon-name-part-type="genus">Luphyroscopus</tp:taxon-name-part>
              </tp:taxon-name><comment> Thomson, 1883. Type-species: <italic><tp:taxon-name><tp:taxon-name-part taxon-name-part-type="genus">Luphyroscopus</tp:taxon-name-part> <tp:taxon-name-part taxon-name-part-type="species">gorskii</tp:taxon-name-part></tp:taxon-name></italic> Ratzeburg</comment></tp:nomenclature-citation><tp:nomenclature-citation><tp:taxon-name>
                <tp:taxon-name-part taxon-name-part-type="genus">Ritzemabosia</tp:taxon-name-part>
              </tp:taxon-name><comment> Smits van Burgst, 1912. Type-species: <italic><tp:taxon-name><tp:taxon-name-part taxon-name-part-type="genus">Ritzemabosia</tp:taxon-name-part> <tp:taxon-name-part taxon-name-part-type="species">meridionalis</tp:taxon-name-part></tp:taxon-name></italic> Smits van Burgst;</comment></tp:nomenclature-citation><tp:nomenclature-citation><tp:taxon-name>
                <tp:taxon-name-part taxon-name-part-type="genus">Tryphonopsis</tp:taxon-name-part>
              </tp:taxon-name><comment> Brauns, 1898. <italic><tp:taxon-name><tp:taxon-name-part taxon-name-part-type="genus">Tryphonopsis</tp:taxon-name-part> <tp:taxon-name-part taxon-name-part-type="species">ensator</tp:taxon-name-part></tp:taxon-name></italic> Brauns</comment></tp:nomenclature-citation><tp:nomenclature-citation><tp:taxon-name>
                <tp:taxon-name-part taxon-name-part-type="genus">Lathrolestes</tp:taxon-name-part>
              </tp:taxon-name><tp:type-species><tp:taxon-name><tp:taxon-name-part taxon-name-part-type="genus">Tryphon</tp:taxon-name-part> <tp:taxon-name-part taxon-name-part-type="species">clypeatus</tp:taxon-name-part></tp:taxon-name></tp:type-species><comment> Zetterstedt, 1838</comment></tp:nomenclature-citation></tp:nomenclature-citation-list></tp:nomenclature><tp:treatment-sec sec-type="Diagnosis"><title>Diagnosis</title><p>Small to medium sized species, 4.0–7.5 mm. Occipital carina not intercepting hypostomal carina. Clypeus profile almost always flat, its apical margin thick. Head behind eyes usually narrowed. Mandibles with lower tooth distinctly longer than the upper. Pronotum with epomia absent or vestigial, never discernible as a long crescentic ridge. Epicnemial carina never reaching the fore margin of mesopleuron. Notch between postscutellum and propodeum V-shaped. Radius intercepting pterostigma at its middle or before its middle but never at its base. Areolet petiolate, oblique, sometimes absent. 2m-cu with a single bulla. Hind wing with cu-a intercepted below or at its middle. Tarsi not swollen. Tarsal claws pectinate, with basal lobe, or not pectinate. Glymmae deep. Epipleura of second and third metasomal tregites separate from tergites. Apex of subgenital plate of male not incurved on hind margin. Tip of aedeagus somewhat decurved and swollen, its apex rounded. Ovipositor sheath 0.3 to 15 as long as metasomal height. Ovipositor usully stout at base, with notch or nodus at appex but never nidle-like.</p></tp:treatment-sec></tp:taxon-treatment>
