# Supplementary material for: A new species of Lathrolestes Förster (Hymenoptera: Ichneumonidae) from Peruvian Amazonia
Source: Biodivers Data J. 2015 Mar 17;(3):e4327. doi: 10.3897/BDJ.3.e4327 (PMC4366808; doi:10.3897/BDJ.3.e4327)
Supplement: XML Treatment for Lathrolestes fiedleri [file BDJ.3.e4327-treatment2.xml]

<!DOCTYPE tp:taxon-treatment
  PUBLIC "-//TaxonX//DTD Taxonomic Treatment Publishing DTD v0 20100105//EN" "tax-treatment-NSO.dtd">
<tp:taxon-treatment xmlns:tp="http://www.plazi.org/taxpub"><tp:treatment-meta><mixed-citation publication-type="journal"><person-group><name><surname>Reshchikov</surname><given-names>Alexey</given-names></name></person-group><article-title>A new species of <italic><tp:taxon-name><tp:taxon-name-part taxon-name-part-type="genus">Lathrolestes</tp:taxon-name-part></tp:taxon-name></italic> Förster (<tp:taxon-name><tp:taxon-name-part taxon-name-part-type="order">Hymenoptera</tp:taxon-name-part></tp:taxon-name>: <tp:taxon-name><tp:taxon-name-part taxon-name-part-type="family">Ichneumonidae</tp:taxon-name-part></tp:taxon-name>) from Peruvian Amazonia</article-title><source>Biodivers Data J</source><day>17</day><month>3</month><year>2015</year><volume>2015</volume><issue>3</issue><pub-id pub-id-type="doi">10.3897/BDJ.3.e4327</pub-id></mixed-citation></tp:treatment-meta><tp:nomenclature><tp:taxon-name><tp:taxon-name-part taxon-name-part-type="genus">Lathrolestes</tp:taxon-name-part> <tp:taxon-name-part taxon-name-part-type="species">fiedleri</tp:taxon-name-part><object-id xmlns:xlink="http://www.w3.org/1999/xlink" content-type="zoobank" xlink:type="simple" object-id-type="ZooBank">urn:lsid:zoobank.org:act:9120C30E-6EA8-4EED-B25A-7F95F86BD203</object-id></tp:taxon-name><tp:taxon-authority>Reshchikov</tp:taxon-authority><tp:taxon-status xmlns:xlink="http://www.w3.org/1999/xlink" xlink:type="simple">sp. n.</tp:taxon-status></tp:nomenclature><tp:treatment-sec sec-type="materials"><title>Materials</title><list list-type="alpha-lower" list-content="occurrences"><list-item><p><bold>Type status:</bold> <named-content xmlns:xlink="http://www.w3.org/1999/xlink" content-type="dwc:typeStatus" xlink:type="simple">Holotype</named-content>. <bold>Occurrence:</bold> recordedBy: <named-content xmlns:xlink="http://www.w3.org/1999/xlink" content-type="dwc:recordedBy" xlink:type="simple">B. Medina</named-content>; sex: <named-content xmlns:xlink="http://www.w3.org/1999/xlink" content-type="dwc:sex" xlink:type="simple">female</named-content>; <bold>Location:</bold> higherGeography: <named-content xmlns:xlink="http://www.w3.org/1999/xlink" content-type="dwc:higherGeography" xlink:type="simple">South America</named-content>; country: <named-content xmlns:xlink="http://www.w3.org/1999/xlink" content-type="dwc:country" xlink:type="simple">Peru</named-content>; stateProvince: <named-content xmlns:xlink="http://www.w3.org/1999/xlink" content-type="dwc:stateProvince" xlink:type="simple">Ucayali</named-content>; county: <named-content xmlns:xlink="http://www.w3.org/1999/xlink" content-type="dwc:county" xlink:type="simple">Coronel Portillo</named-content>; municipality: <named-content xmlns:xlink="http://www.w3.org/1999/xlink" content-type="dwc:municipality" xlink:type="simple">Callería District</named-content>; verbatimElevation: <named-content xmlns:xlink="http://www.w3.org/1999/xlink" content-type="dwc:verbatimElevation" xlink:type="simple">268m</named-content>; verbatimLatitude: <named-content xmlns:xlink="http://www.w3.org/1999/xlink" content-type="dwc:verbatimLatitude" xlink:type="simple">08°17'34.5''S</named-content>; verbatimLongitude: <named-content xmlns:xlink="http://www.w3.org/1999/xlink" content-type="dwc:verbatimLongitude" xlink:type="simple">73°40'52.9''W</named-content>; <bold>Event:</bold> eventDate: <named-content xmlns:xlink="http://www.w3.org/1999/xlink" content-type="dwc:eventDate" xlink:type="simple">25.x.2012</named-content>; <bold>Record Level:</bold> institutionCode: <named-content xmlns:xlink="http://www.w3.org/1999/xlink" content-type="dwc:institutionCode" xlink:type="simple">MUZM</named-content></p></list-item></list></tp:treatment-sec><tp:treatment-sec sec-type="Description"><title>Description</title><p>Body length 7 mm. Antenna with 20 flagellomeres. Scape 1.3 times as long as wide. Head narrowed behind compound eyes (Fig. <xref ref-type="fig" rid="F990609">1</xref><xref ref-type="fig" rid="F990614">a</xref>), matt, not punctate, shagrined. Maximum length of gena 0.63X transverse eye diameter; minimum length of gena 0.4X transverse eye diameter. Width of face equal to height of eye (Fig. <xref ref-type="fig" rid="F990609">1</xref><xref ref-type="fig" rid="F990615">b</xref>). In lateral profile face slightly convex, with bulge, lateral parts at inner eye margin with slight impression. Interspace between hind half of lateral ocellus and eye and vertex matt or dimly shining, 1.6X transverse ocellus diameter (Fig. <xref ref-type="fig" rid="F990609">1</xref><xref ref-type="fig" rid="F990614">a</xref>). Clypeus rather long, 0.5 times as long as medially wide, separated from face by deep impression (Fig. <xref ref-type="fig" rid="F990609">1</xref><xref ref-type="fig" rid="F990615">b</xref>). Tentorial pit not large, roundish. Malar space 1.2X basal mandible width. Mandible teeth equal. Occipital carina medially complete.</p><p>Mesosoma smooth, polished, without punctures. Notaulus not impressed. Epicnemial carina moderately high, reaching half of mesopleuron height. Hind tibia compressed. Claws elongate, not pectinate. Hind tarsus as long as hind tibia. Vein 3rs-m vestigial. Fore wing with cu-a strongly postfurcal. Propodeal carinae complete, strongly raised; area superomedia half as long as wide, anterior part (before costula) of area apicalis slightly longer than posterior part (Fig. <xref ref-type="fig" rid="F990609">1</xref><xref ref-type="fig" rid="F990616">c</xref>).</p><p>Metasoma compressed apically, polished, sparsely pubescent. First metasomal tergite as long as apically wide; without shallow median longitudinal impression and lateromedian longitudinal carinae, slightly curved at spiracles; with slightly enlarged epipleurae (Fig. <xref ref-type="fig" rid="F990609">1</xref><xref ref-type="fig" rid="F990617">d</xref>). Second metasomal tergite transverse. Subgenital plate slightly notched at apical margin. Ovipositor straight, thin, stout at base, slightly up-curved, approximately as long as metasomal height, without notch.</p><p>Coloration. Female. Body mostly reddish (Fig. <xref ref-type="fig" rid="F990605">2</xref>), excluding propodeum (Fig. <xref ref-type="fig" rid="F990609">1</xref><xref ref-type="fig" rid="F990616">c</xref>) and basal part of first metasomal tergite (Fig. <xref ref-type="fig" rid="F990609">1</xref><xref ref-type="fig" rid="F990617">d</xref>) pale yellowish and upper part of head (Fig. <xref ref-type="fig" rid="F990609">1</xref><xref ref-type="fig" rid="F990614">a</xref>), antennae,  wing costae and pterostigma, hind trochanters, hind tibia and tarsus, upper part of three posterior metasomal tergites, and ovipositor sheath black (Figs <xref ref-type="fig" rid="F990609">1</xref>, <xref ref-type="fig" rid="F990605">2</xref>). Wings slightly infuscate.</p></tp:treatment-sec><tp:treatment-sec sec-type="Diagnosis"><title>Diagnosis</title><p>This species differs from other species of the genus by the combination of the following character states: elongate clypeus, 0.5 times as long as medially wide, separated from face by deep groove (Fig. <xref ref-type="fig" rid="F990609">1</xref><xref ref-type="fig" rid="F990615">b</xref>) (in other members of the genus clypeus shorter, 0.2-0.4 times as long as medially wide, except <italic><tp:taxon-name><tp:taxon-name-part taxon-name-part-type="genus">L.</tp:taxon-name-part> <tp:taxon-name-part taxon-name-part-type="species">gauldi</tp:taxon-name-part></tp:taxon-name></italic> Reshchikov et al, 2012 and <italic><tp:taxon-name><tp:taxon-name-part taxon-name-part-type="genus">L.</tp:taxon-name-part> <tp:taxon-name-part taxon-name-part-type="species">protenus</tp:taxon-name-part></tp:taxon-name></italic> Barron, 1994, species with also elongated clypeus, separated from face by deep groove, but <italic><tp:taxon-name><tp:taxon-name-part taxon-name-part-type="genus">L.</tp:taxon-name-part> <tp:taxon-name-part taxon-name-part-type="species">protenus</tp:taxon-name-part></tp:taxon-name></italic> Barron, 1994 has outstanding unique character state, occipital carina intercepting hypostomal carina before base of mandible (<xref ref-type="bibr" rid="B1226668">Barron 1994</xref>)); short first metasomal tergite, as long as apically wide (in other members of the genus 1.2 - 1.8 times as long as apically wide, excluding <italic><tp:taxon-name><tp:taxon-name-part taxon-name-part-type="genus">L.</tp:taxon-name-part> <tp:taxon-name-part taxon-name-part-type="species">zeugophorae</tp:taxon-name-part></tp:taxon-name></italic> Barron, 1994 and <italic><tp:taxon-name><tp:taxon-name-part taxon-name-part-type="genus">L.</tp:taxon-name-part> <tp:taxon-name-part taxon-name-part-type="species">gauldi</tp:taxon-name-part></tp:taxon-name></italic>, but <italic><tp:taxon-name><tp:taxon-name-part taxon-name-part-type="genus">L.</tp:taxon-name-part> <tp:taxon-name-part taxon-name-part-type="species">zeugophorae</tp:taxon-name-part></tp:taxon-name></italic> characterized by shorter clypeus and lack of costula) without longitudinal dorsal carinae (Fig. <xref ref-type="fig" rid="F990609">1</xref><xref ref-type="fig" rid="F990617">d</xref>); short area superomedia, 0.5 times as long as broad (Fig. <xref ref-type="fig" rid="F990609">1</xref><xref ref-type="fig" rid="F990616">c</xref>); infuscate wings (Fig. <xref ref-type="fig" rid="F990605">2</xref>) with resemblance of areolet; and claws elongate, not pectinate. This species is morphologically closely related to <italic><tp:taxon-name><tp:taxon-name-part taxon-name-part-type="genus">L.</tp:taxon-name-part> <tp:taxon-name-part taxon-name-part-type="species">gauldi</tp:taxon-name-part></tp:taxon-name></italic> and can be grouped together by the combination of the character states mentioned above. Synapomorphies shared with <italic><tp:taxon-name><tp:taxon-name-part taxon-name-part-type="genus">L.</tp:taxon-name-part> <tp:taxon-name-part taxon-name-part-type="species">gauldi</tp:taxon-name-part></tp:taxon-name></italic> are short area superomedia (0.5 times as long as broad), infuscate wings, vestigial areolet, and elongate, not pectinate claws. The new species clearly differs from the Ecuadorean species in coloration (reddish face, gena, hind coxa and femur, and metasomal tergites except the last three tergites; Figs <xref ref-type="fig" rid="F990609">1</xref>, <xref ref-type="fig" rid="F990605">2</xref>), and by the lack of longitudinal dorsal carinae of first metasomal tergite. <italic><tp:taxon-name><tp:taxon-name-part taxon-name-part-type="genus">Lathrolestes</tp:taxon-name-part> <tp:taxon-name-part taxon-name-part-type="species">gauldi</tp:taxon-name-part></tp:taxon-name></italic> has a black face, gena, completely black hind legs and metasoma, and defined longitudinal dorsal carinae of the first metasomal tergite (see <xref ref-type="bibr" rid="B1024195">Reshchikov et al. 2012</xref>).</p></tp:treatment-sec><tp:treatment-sec sec-type="Etymology"><title>Etymology</title><p>This species is named after Arkady Fiedler.</p></tp:treatment-sec><tp:treatment-sec sec-type="Distribution"><title>Distribution</title><p>Peru.</p></tp:treatment-sec><tp:treatment-sec sec-type="Conservation"><title>Conservation</title><p>This species seems to be a rare species, and further sampling is needed to clarify its distribution in the Western Amazonia.</p></tp:treatment-sec><tp:treatment-sec><!--Section generated to contain objects referenced in tp:taxon-treatment.--><fig-group id="F990609" position="float" orientation="portrait"><caption><p>Holotype female</p></caption><fig id="F990614" position="float" orientation="portrait"><label>Figure 1a.</label><caption><p>Face</p></caption><graphic xmlns:xlink="http://www.w3.org/1999/xlink" xlink:href="biodiversity_data_journal-3-e4327-g001_a.jpg" xlink:type="simple" position="float" orientation="portrait" id="oo_35169.jpg"/></fig><fig id="F990615" position="float" orientation="portrait"><label>Figure 1b.</label><caption><p>Head</p></caption><graphic xmlns:xlink="http://www.w3.org/1999/xlink" xlink:href="biodiversity_data_journal-3-e4327-g001_b.jpg" xlink:type="simple" position="float" orientation="portrait" id="oo_35170.jpg"/></fig><fig id="F990616" position="float" orientation="portrait"><label>Figure 1c.</label><caption><p>Propodeum</p></caption><graphic xmlns:xlink="http://www.w3.org/1999/xlink" xlink:href="biodiversity_data_journal-3-e4327-g001_c.jpg" xlink:type="simple" position="float" orientation="portrait" id="oo_34668.jpg"/></fig><fig id="F990617" position="float" orientation="portrait"><label>Figure 1d.</label><caption><p>First metasomal tergite</p></caption><graphic xmlns:xlink="http://www.w3.org/1999/xlink" xlink:href="biodiversity_data_journal-3-e4327-g001_d.jpg" xlink:type="simple" position="float" orientation="portrait" id="oo_34669.jpg"/></fig></fig-group><fig id="F990614" position="float" orientation="portrait"><label>Figure 1a.</label><caption><p>Face</p></caption><graphic xmlns:xlink="http://www.w3.org/1999/xlink" xlink:href="biodiversity_data_journal-3-e4327-g001_a.jpg" xlink:type="simple" position="float" orientation="portrait" id="oo_35169.jpg"/></fig><fig id="F990615" position="float" orientation="portrait"><label>Figure 1b.</label><caption><p>Head</p></caption><graphic xmlns:xlink="http://www.w3.org/1999/xlink" xlink:href="biodiversity_data_journal-3-e4327-g001_b.jpg" xlink:type="simple" position="float" orientation="portrait" id="oo_35170.jpg"/></fig><fig id="F990616" position="float" orientation="portrait"><label>Figure 1c.</label><caption><p>Propodeum</p></caption><graphic xmlns:xlink="http://www.w3.org/1999/xlink" xlink:href="biodiversity_data_journal-3-e4327-g001_c.jpg" xlink:type="simple" position="float" orientation="portrait" id="oo_34668.jpg"/></fig><fig id="F990617" position="float" orientation="portrait"><label>Figure 1d.</label><caption><p>First metasomal tergite</p></caption><graphic xmlns:xlink="http://www.w3.org/1999/xlink" xlink:href="biodiversity_data_journal-3-e4327-g001_d.jpg" xlink:type="simple" position="float" orientation="portrait" id="oo_34669.jpg"/></fig><fig id="F990605" position="float" orientation="portrait"><label>Figure 2.</label><caption><p>Habitus holotype female</p></caption><graphic xmlns:xlink="http://www.w3.org/1999/xlink" xlink:href="biodiversity_data_journal-3-e4327-g002.jpg" position="float" id="oo_34665.jpg" orientation="portrait" xlink:type="simple"/></fig></tp:treatment-sec><ref-list><ref id="B1226668"><element-citation xmlns:xlink="http://www.w3.org/1999/xlink" publication-type="article" xlink:type="simple"><person-group person-group-type="author"><name name-style="western"><surname>Barron</surname><given-names>J. R.</given-names></name></person-group><year>1994</year><article-title>The Nearctic species of Lathrolestes (<tp:taxon-name><tp:taxon-name-part taxon-name-part-type="order">Hymenoptera</tp:taxon-name-part></tp:taxon-name>, <tp:taxon-name><tp:taxon-name-part taxon-name-part-type="family">Ichneumonidae</tp:taxon-name-part></tp:taxon-name>, <tp:taxon-name><tp:taxon-name-part taxon-name-part-type="subfamily">Ctenopelmatinae</tp:taxon-name-part></tp:taxon-name>). Contributions of the American Entomological</article-title><source>Contributions of the American Entomological Institute</source><volume>28</volume><issue>3</issue><fpage>1</fpage><lpage>135</lpage></element-citation></ref><ref id="B1024195"><element-citation xmlns:xlink="http://www.w3.org/1999/xlink" publication-type="article" xlink:type="simple"><person-group person-group-type="author"><name name-style="western"><surname>Reshchikov</surname><given-names>Alexey</given-names></name><name name-style="western"><surname>Veijalainen</surname><given-names>Anu</given-names></name><name name-style="western"><surname>Saaksjarvi</surname><given-names>llari</given-names></name></person-group><year>2012</year><article-title>A new species of <italic><tp:taxon-name><tp:taxon-name-part taxon-name-part-type="genus">Lathrolestes</tp:taxon-name-part></tp:taxon-name></italic> (<tp:taxon-name><tp:taxon-name-part taxon-name-part-type="order">Hymenoptera</tp:taxon-name-part></tp:taxon-name>, <tp:taxon-name><tp:taxon-name-part taxon-name-part-type="family">Ichneumonidae</tp:taxon-name-part></tp:taxon-name>) from Ecuadorian Amazonia, with a key to the Neotropical species of the genus</article-title><source>ZooKeys</source><volume>251</volume><fpage>21</fpage><lpage>27</lpage><uri xlink:type="simple">http://dx.doi.org/10.3897/zookeys.251.3709</uri><pub-id pub-id-type="doi">10.3897/zookeys.251.3709</pub-id></element-citation></ref></ref-list></tp:taxon-treatment>
